# Supplementary material for: Cancer-associated fibroblasts reuse cancer-derived lactate to maintain a fibrotic and immunosuppressive microenvironment in pancreatic cancer
Source: JCI Insight. 2023 Oct 23;8(20):e163022. doi: 10.1172/jci.insight.163022 (PMC10619496; doi:10.1172/jci.insight.163022)
Supplement: Supporting data values [file jciinsight-8-163022-s106.xlsx]

## Sheet: 1A
LDHA high	RFS	RFS censoring	OS	OS censoring
1	12	0	18	0
1	6	0	6	0
1	36	0	36	0
1	161	1	161	1
1	23	0	138	1
1	14	0	16	0
1	5	0	5	0
1	7	0	7	0
1	8	0	13	0
0	63	1	63	1
0	29	0	47	0
1	7	0	24	0
1	20	0	33	0
1	11	0	11	0
1	2	0	31	0
1	2	0	3	0
1	14	0	26	0
1	40	0	50	0
1	8	0	9	0
0	5	0	9	0
1	3	0	8	0
1	23	0	33	0
0	50	0	50	0
1	3	0	5	0
1	47	0	54	0
1	8	0	28	0
1	19	0	23	0
1	42	0	42	0
1	1	0	29	0
1	137	1	137	1
1	18	0	29	0
1	2	0	8	0
1	8	0	17	0
1	4	0	6	0
0	122	0	132	0
1	5	0	22	0
1	66	0	85	0
0	22	0	34	0
0	7	0	19	0
1	81	0	81	0
1	12	0	15	0
1	16	0	38	0
0	24	0	32	0
0	11	0	33	0
0	9	0	23	0
1	5	0	5	0
0	41	1	41	0
0	10	0	19	0
0	64	1	119	1
0	11	0	17	0
1	8	0	26	0
0	18	0	31	0
0	8	0	27	0
1	105	1	105	1
1	9	0	15	0
1	7	0	7	0
0	5	0	10	0
1	3	0	6	0
0	83	1	83	1
0	101	1	101	1
0	52	0	69	1
0	5	0	20	0
0	68	1	68	1
0	24	0	39	0
1	91	1	91	1
0	96	1	96	1
1	2	0	3	0
1	34	0	68	1
1	10	0	10	0
0	27	0	62	0
0	85	1	85	1
0	10	0	23	0
0	30	0	30	0
0	14	0	17	0
1	16	0	81	1
0	84	1	84	1
0	7	0	7	0
0	8	0	22	0
0	11	0	11	0
0	56	0	75	0
1	5	1	47	0
0	49	0	83	1
1	8	0	9	0
0	6	0	15	0
1	3	0	9	0
0	7	0	15	0
1	5	0	14	0
1	16	0	30	0
1	7	0	62	0
0	7	0	32	0
0	5	0	5	0
0	6	0	13	0
0	18	0	23	0
0	74	1	74	1
0	3	0	6	0
0	27	0	52	0
0	45	0	45	0
0	9	0	9	0
1	3	0	4	0
1	22	0	24	0
0	65	1	65	1
0	69	1	69	1
0	3	0	3	0
1	16	0	16	0
0	3	0	11	0
0	7	0	33	0
0	13	0	22	0
0	18	0	18	0
0	60	0	60	1
0	22	0	23	0
1	3	0	12	0
1	2	0	4	0
1	14	0	32	0
0	12	0	24	0
1	56	1	56	1
0	54	1	54	1
1	50	1	50	1
0	2	0	23	0
1	8	0	35	0
1	2	0	11	0
0	52	1	52	1
0	48	0	48	1
0	49	1	49	1
0	30	1	30	0
0	43	1	43	1
0	13	0	32	0
0	11	0	33	0
0	1	0	7	0
0	3	0	9	0
1	41	1	41	1
0	1	0	14	0
0	38	1	38	1
1	20	0	32	0
0	31	0	41	1
0	13	0	35	0
0	43	0	43	1
1	8	1	32	1
0	34	0	38	0
1	4	0	21	0
0	35	1	35	1
1	35	1	40	1
0	32	1	32	1
0	38	1	38	1
0	1	0	8	0
1	9	0	18	0
1	17	0	25	0
1	8	0	8	0
0	10	0	36	1
0	16	0	31	0
0	1	0	8	0
0	33	0	36	1
1	10	1	10	0
1	5	0	18	0
1	29	0	29	1
1	21	0	21	0
0	18	1	18	1
1	2	0	4	0
1	10	0	20	0
1	13	0	13	1
0	17	1	17	1
0	24	1	24	1
1	21	1	25	1
1	20	1	20	1
0	4	0	15	1
1	9	1	9	1
0	12	0	22	1
0	4	0	4	0
1	14	0	14	0
1	16	1	16	1
1	18	1	18	1
1	10	0	19	1
1	11	0	19	1
0	18	1	18	1
1	1	0	10	0
1	7	1	7	0
1	18	1	18	1
1	16	1	16	1
1	10	1	10	1
0	16	1	16	1
0	9	1	9	1
0	3	0	8	1
0	14	1	14	1
0	8	1	8	1
0	11	0	5	1
0	7	0	13	1
1	13	0	10	1
0	13	0	14	1
0	6	0	8	0
0	6	0	6	1
0	2	1	2	1

## Sheet: 1B
LDHB high	RFS	RFS打ち切り	OS	OS打ち切り
0	12	0	18	0
0	6	0	6	0
1	36	0	36	0
0	161	1	161	1
0	23	0	138	1
0	14	0	16	0
0	5	0	5	0
0	7	0	7	0
0	8	0	13	0
0	63	1	63	1
0	29	0	47	0
0	7	0	24	0
0	20	0	33	0
0	11	0	11	0
0	2	0	31	0
1	2	0	3	0
0	14	0	26	0
1	40	0	50	0
1	8	0	9	0
1	5	0	9	0
0	3	0	8	0
0	23	0	33	0
1	50	0	50	0
0	3	0	5	0
0	47	0	54	0
1	8	0	28	0
0	19	0	23	0
1	42	0	42	0
1	1	0	29	0
0	137	1	137	1
0	18	0	29	0
0	2	0	8	0
1	8	0	17	0
0	4	0	6	0
0	122	0	132	0
0	5	0	22	0
0	66	0	85	0
0	22	0	34	0
0	7	0	19	0
0	81	0	81	0
0	12	0	15	0
1	16	0	38	0
0	24	0	32	0
0	11	0	33	0
0	9	0	23	0
0	5	0	5	0
1	41	1	41	0
0	10	0	19	0
0	64	1	119	1
0	11	0	17	0
0	8	0	26	0
0	18	0	31	0
0	8	0	27	0
1	105	1	105	1
0	9	0	15	0
0	7	0	7	0
0	5	0	10	0
0	3	0	6	0
1	83	1	83	1
0	101	1	101	1
0	52	0	69	1
0	5	0	20	0
0	68	1	68	1
0	24	0	39	0
0	91	1	91	1
0	96	1	96	1
0	2	0	3	0
0	34	0	68	1
0	10	0	10	0
0	27	0	62	0
0	85	1	85	1
0	10	0	23	0
0	30	0	30	0
1	14	0	17	0
0	16	0	81	1
0	84	1	84	1
0	7	0	7	0
0	8	0	22	0
0	11	0	11	0
0	56	0	75	0
0	5	1	47	0
0	49	0	83	1
0	8	0	9	0
0	6	0	15	0
0	3	0	9	0
0	7	0	15	0
0	5	0	14	0
0	16	0	30	0
0	7	0	62	0
0	7	0	32	0
0	5	0	5	0
0	6	0	13	0
0	18	0	23	0
0	74	1	74	1
1	3	0	6	0
0	27	0	52	0
0	45	0	45	0
0	9	0	9	0
0	3	0	4	0
0	22	0	24	0
0	65	1	65	1
0	69	1	69	1
0	3	0	3	0
0	16	0	16	0
0	3	0	11	0
0	7	0	33	0
1	13	0	22	0
0	18	0	18	0
0	60	0	60	1
0	22	0	23	0
0	3	0	12	0
0	2	0	4	0
0	14	0	32	0
1	12	0	24	0
0	56	1	56	1
0	54	1	54	1
0	50	1	50	1
0	2	0	23	0
0	8	0	35	0
0	2	0	11	0
0	52	1	52	1
0	48	0	48	1
0	49	1	49	1
0	30	1	30	0
0	43	1	43	1
0	13	0	32	0
0	11	0	33	0
0	1	0	7	0
0	3	0	9	0
0	41	1	41	1
0	1	0	14	0
0	38	1	38	1
1	20	0	32	0
0	31	0	41	1
0	13	0	35	0
0	43	0	43	1
0	8	1	32	1
0	34	0	38	0
0	4	0	21	0
0	35	1	35	1
0	35	1	40	1
0	32	1	32	1
0	38	1	38	1
1	1	0	8	0
1	9	0	18	0
0	17	0	25	0
1	8	0	8	0
0	10	0	36	1
0	16	0	31	0
0	1	0	8	0
0	33	0	36	1
1	10	1	10	0
1	5	0	18	0
0	29	0	29	1
1	21	0	21	0
0	18	1	18	1
0	2	0	4	0
0	10	0	20	0
0	13	0	13	1
0	17	1	17	1
0	24	1	24	1
0	21	1	25	1
0	20	1	20	1
0	4	0	15	1
0	9	1	9	1
0	12	0	22	1
0	4	0	4	0
0	14	0	14	0
0	16	1	16	1
0	18	1	18	1
1	10	0	19	1
1	11	0	19	1
0	18	1	18	1
0	1	0	10	0
0	7	1	7	0
0	18	1	18	1
0	16	1	16	1
0	10	1	10	1
0	16	1	16	1
0	9	1	9	1
0	3	0	8	1
0	14	1	14	1
0	8	1	8	1
0	11	0	5	1
0	7	0	13	1
0	13	0	10	1
0	13	0	14	1
0	6	0	8	0
1	6	0	6	1
0	2	1	2	1

## Sheet: 1C
PANC１	Time	Ctrl	Ctrl	Ctrl	siLDHA#1	siLDHA#1	siLDHA#1	siLDHA#2	siLDHA#2	siLDHA#2		PK8	Time	Ctrl	Ctrl	Ctrl	siLDHA#1	siLDHA#1	siLDHA#1	siLDHA#2	siLDHA#2	siLDHA#2
	1.39305	21.4283	16.8277	20.175	15.3489	16.2659	17.6088	10.937	12.2487	10.2147			1.39896	20.9298	20.5052	20.0962	16.0813	15.2647	21.0538	13.7256	13.8787	12.2565
	10.029	20.9615	17.6601	20.9533	14.2126	16.5228	18.4612	11.0297	11.932	9.49915			10.0545	21.0535	20.5743	20.1679	15.6885	14.8015	20.6163	12.773	13.4104	11.5289
	18.6627	20.5476	17.4884	20.6916	14.1443	16.3568	18.0876	10.8043	11.3959	9.33299			18.673	20.6791	20.5631	20.1545	15.3835	15.8261	20.4891	13.0985	13.6415	11.9114
	27.3009	20.3182	17.1374	20.2531	14.5822	16.0281	17.6856	10.6355	11.4154	9.0962			27.3257	20.5915	20.3355	19.9219	15.4659	15.4707	19.8915	12.6527	13.7105	11.5097
	35.9912	44.3702	39.9208	44.8956	32.0023	33.3573	37.1172	25.5667	24.9633	20.5642			36.0759	58.3428	60.9272	59.167	55.719	55.116	66.0625	46.646	47.1438	43.919
	44.6329	53.526	47.9044	52.9494	37.1809	39.1268	43.2563	29.7542	29.5731	24.3273			44.7379	76.6541	78.2832	76.591	70.6535	68.6859	78.6645	59.6818	58.2168	54.3853
	53.2698	59.4163	52.4092	58.7483	40.236	42.0862	47.1471	32.2735	32.2527	26.7808			53.4012	90.3652	91.4759	90.305	76.8275	73.6206	85.4883	66.0509	63.6633	59.362
	62.0139	137.953	123.965	135.19	101.374	100.91	106.225	74.7612	72.7189	65.5941			62.1462	156.919	149.32	146.456	110.978	100.932	114.159	90.6872	87.1282	79.127
	70.6121	139.166	125.171	136.469	102.668	102.332	107.737	74.9639	72.6056	66.2027			70.8142	153.622	145.891	143.854	110.511	99.688	112.824	89.615	86.889	78.2954
	79.2545	138.884	125.004	136.321	102.639	102.53	107.977	74.3521	72.1258	66.4897			79.4843	151.766	144.853	142.423	110.066	100.296	112.264	89.4556	86.5928	77.804
	87.9069	36.841	33.1422	37.6248	24.7488	26.3127	27.0631	18.2121	18.0891	16.3008			88.2517	47.2355	43.1842	43.2984	27.5592	24.4173	26.4415	22.0181	20.1961	19.1321
	96.5137	26.5623	24.4659	27.0825	18.2494	19.5304	19.5742	13.551	13.6837	12.115			96.8648	27.1114	25.4185	25.1331	16.4658	15.066	16.9983	13.8447	12.682	12.4567
	105.11	22.495	20.8308	22.8657	15.6922	15.8177	16.824	11.5487	11.5349	10.5319			105.534	23.0428	21.022	21.4145	13.4896	12.4025	13.7087	11.3354	10.3051	10.2301

## Sheet: 1D
PANC1	siCtrl	siLDHA#1	siLDHA#2		PK8	siCtrl	siLDHA#1	siLDHA#2
	0.927467	0.703032	0.622771			1.01196	0.422941	0.422941
	1.01665	0.68371	0.689655			1.01196	0.323295	0.421833
	1.05678	0.713436	0.653983			1.00753	0.302259	0.447298
	0.997325	0.689655	0.560345			0.978742	0.40744	0.411869
	1.00178	0.706005	0.615339			0.989814	0.331045	0.426262

## Sheet: 1E
PANC1	siCtrl	siLDHA#1	siLDHA#2		PK8	siCtrl	siLDHA#1	siLDHA#2
	0.951992	0.651535	0.59275			1.0367	0.331421	0.532186
	1.01731	0.705421	0.581319			1.00913	0.381347	0.492883
	1.00914	0.677662	0.605813			0.963459	0.394094	0.466327
	0.981385	0.716852	0.609079			1.01551	0.466327	0.50563
	1.04017	0.713586	0.658067			0.975143	0.428086	0.46314

## Sheet: 1F
PANC1	time	DMS	DMSO	DMSO	FX11	FX11	FX11		PK8	time	DMS	DMSO	DMSO	FX11	FX11	FX11
	1.39208	20.5696	20.0299	24.8367	18.219	19.7079	19.9394			1.39208	22.99	21.51	23.16	26.1	26.53	30.29
	10.0205	19.7172	19.5377	24.8285	16.7917	18.336	18.608			10.0205	22.42	21.46	22.42	24.25	25.37	28.67
	18.6502	19.6551	19.6035	24.8713	16.3303	18.0407	17.4868			18.6502	22.22	21.12	22.44	23.58	24.92	27.89
	36.0346	47.9888	48.2253	64.034	46.0196	48.4901	48.4207			36.0346	74.33	71.08	70.53	64.94	74.08	71.17
	44.6705	49.9252	50.3562	67.4045	48.4952	50.3042	50.4288			44.6705	75.15	76.03	77.63	67.24	77.9	77.3
	53.3133	51.3321	51.7139	68.7835	49.8084	51.1877	51.6572			53.3133	78.11	78.36	79.98	68.64	79.81	82.86
	70.6866	94.751	94.6621	115.468	78.6774	83.0959	82.2344			70.6866	104.24	102.06	91.16	67.03	74.73	70.29
	79.3395	94.755	94.716	115.193	77.4956	82.4849	82.3673			79.3395	99.08	100.94	95.95	69.49	75.98	81.94
	87.9841	94.7643	94.5578	114.741	76.5725	82.1836	81.9399			87.9841	98.01	100.42	96.75	70.81	77.15	83.21
	105.35	33.7823	33.7147	44.4461	27.5834	27.2055	28.2161			105.35	23.47	24.85	23.56	25.6	28.77	29.12
	114.001	28.6412	28.5513	37.8032	23.9728	24.2572	23.9465			114.001	19.76	20.96	20.29	24.17	27.01	27.18
	122.653	25.5918	25.7374	34.3425	21.3816	21.7582	21.3594			122.653	18.45	19.34	19.14	23.18	25.43	25.72

## Sheet: 1G
PANC1	DMSO	FX11		PK8	DMSO	FX11
	0.999596	0.772775			0.996143	0.625857
	1.01536	0.762465			0.999449	0.64653
	0.98504	0.79946			1.00441	0.647347

## Sheet: 2A
time	0	10	18	27	35	44	53	62	70	79	87	96	105	114
Ctrl	39.49	43.03	44.93	45.08	77.53	77.41	75.12	76.32	124.8	124.79	125.03	123.4	16.26	16.26
Ctrl	37.75	37.57	37.17	37.18	75.63	81.35	81.74	81.77	125.82	127.2	124.61	123.76	15.35	15.35
Ctrl	36.54	36.36	36.07	36	75.58	81.02	82.32	83.47	128.81	129.02	126.99	125.56	19.34	16.48
shLDHA#1	37.23	36.68	36.41	36.04	59.26	58.56	58.55	58.92	87.95	88.24	88.1	86.93	25.75	17.93
shLDHA#1	34.82	34.51	33.7	33.71	56.79	57.68	55.88	54.05	82.48	83.46	81.95	81.17	20.26	15.32
shLDHA#1	41.2	40	39.5	39.17	68.58	70.46	67.87	65.11	98.45	98.7	97.6	95.23	26.26	17.96
shLDHA#2	24.44	24.88	24.78	24.53	46.77	48.55	48.68	49.02	86.81	86.29	85.59	83.72	12.03	12.03
shLDHA#2	23.12	23.19	23.04	21.93	42.14	45.02	45.04	44.88	76.37	75.08	74.23	73.06	10.4	10.4
shLDHA#2	44.17	43.62	43.23	42.86	84.5	86.03	88.98	91.14	117	117.14	114.6	113.16	25.66	18.83

## Sheet: 2B
shCtrl	shLDHA#1	shLDHA#2
0.2015	0.0436	0.0176
0.1266	0.1369	0.0489
0.1739	0.0724	0.0397
0.2524	0.1283	0.075
0.1307	0.09618	0.0223
0.1384	0.0643	0.054

## Sheet: 2C
shCtrl	shLDHA#1	shLDHA#2
0.663	0.553	0.227
1.301	0.493	0.289
0.583	0.274	0.143
1.092	0.253	0.314
0.543	0.57	0.195
1.058	0.593	0.203

[truncated: 57 more sheets: 2E, 2G, 3A, 3B, 3C, 3E, 3F, 3H, 4A, 4B, 4C, 4D, 4E, 4F, 4G, 5A, 5D, 5E, 5G, 6B …]
